# Supplementary material for: Thermoinduced structural-transformation and thermochromic luminescence in organic manganese chloride crystals
Source: Chem Sci. 2019 Feb 25;10(13):3836–9. doi: 10.1039/c8sc04711a (PMC6457203; doi:10.1039/c8sc04711a)
Supplement: Supplementary file 2 [file SC-010-C8SC04711A-s002.cif]

# Electronic Supplementary Material (ESI) for Chemical Science.
# This journal is © The Royal Society of Chemistry 2019

####################################################################### 
# 
# This file contains crystal structure data downloaded from the 
# Cambridge Structural Database (CSD) hosted by the Cambridge 
# Crystallographic Data Centre (CCDC).
# 
# Full information about CCDC data access policies and citation 
# guidelines are available at http://www.ccdc.cam.ac.uk/access/V1 
# 
# Audit and citation data items may have been added by the CCDC. 
# Please retain this information to preserve the provenance of 
# this file and to allow appropriate attribution of the data. 
# 
#######################################################################

data_red
_database_code_depnum_ccdc_archive 'CCDC 1867428'
loop_
_audit_author_name
_audit_author_address
'mengen sun'
;zhengzhou university
China
;
_audit_update_record             
;
2018-09-13 deposited with the CCDC.	2019-02-25 downloaded from the CCDC.
;

_audit_creation_method           SHELXL-2016/4
_shelx_SHELXL_version_number     2016/4
_chemical_name_systematic        ?
_chemical_name_common            ?
_chemical_melting_point          ?
_chemical_formula_moiety         ?
_chemical_formula_sum            'C22 H56 Cl9 Mn2 N5 O6'
_chemical_formula_weight         915.64

loop_
_atom_type_symbol
_atom_type_description
_atom_type_scat_dispersion_real
_atom_type_scat_dispersion_imag
_atom_type_scat_source
C C 0.0033 0.0016 'International Tables Vol C Tables 4.2.6.8 and 6.1.1.4'
H H 0.0000 0.0000 'International Tables Vol C Tables 4.2.6.8 and 6.1.1.4'
Cl Cl 0.1484 0.1585 'International Tables Vol C Tables 4.2.6.8 and 6.1.1.4'
Mn Mn 0.3368 0.7283 'International Tables Vol C Tables 4.2.6.8 and 6.1.1.4'
N N 0.0061 0.0033 'International Tables Vol C Tables 4.2.6.8 and 6.1.1.4'
O O 0.0106 0.0060 'International Tables Vol C Tables 4.2.6.8 and 6.1.1.4'

_space_group_crystal_system      orthorhombic
_space_group_IT_number           19
_space_group_name_H-M_alt        'P 21 21 21'
_space_group_name_Hall           'P 2ac 2ab'

_shelx_space_group_comment       
;
The symmetry employed for this shelxl refinement is uniquely defined
by the following loop, which should always be used as a source of
symmetry information in preference to the above space-group names.
They are only intended as comments.
;

loop_
_space_group_symop_operation_xyz
'x, y, z'
'-x+1/2, -y, z+1/2'
'-x, y+1/2, -z+1/2'
'x+1/2, -y+1/2, -z'

_cell_length_a                   9.0363(6)
_cell_length_b                   20.0218(13)
_cell_length_c                   21.2177(15)
_cell_angle_alpha                90
_cell_angle_beta                 90
_cell_angle_gamma                90
_cell_volume                     3838.8(4)
_cell_formula_units_Z            4
_cell_measurement_temperature    100.01(10)
_cell_measurement_reflns_used    4903
_cell_measurement_theta_min      2.6680
_cell_measurement_theta_max      29.1740

_exptl_crystal_description       block
_exptl_crystal_colour            colourless
_exptl_crystal_density_meas      1.584
_exptl_crystal_density_method    'not measured'
_exptl_crystal_density_diffrn    1.584
_exptl_crystal_F_000             1896
_exptl_transmission_factor_min   ?
_exptl_transmission_factor_max   ?
_exptl_crystal_size_max          0.140
_exptl_crystal_size_mid          0.060
_exptl_crystal_size_min          0.060
_exptl_absorpt_coefficient_mu    1.326
_shelx_estimated_absorpt_T_min   0.836
_shelx_estimated_absorpt_T_max   0.925
_exptl_absorpt_correction_type   multi-scan
_exptl_absorpt_correction_T_min  0.63337
_exptl_absorpt_correction_T_max  1.00000
_exptl_absorpt_process_details   
;
CrysAlisPro 1.171.39.27b (Rigaku Oxford Diffraction, 2015)
Empirical absorption correction using spherical harmonics,
 implemented in SCALE3 ABSPACK scaling algorithm.
;
_exptl_absorpt_special_details   ?
_diffrn_ambient_temperature      100.01(10)
_diffrn_radiation_wavelength     0.71073
_diffrn_radiation_type           MoK\a
_diffrn_source                   'fine-focus sealed X-ray tube'
_diffrn_measurement_device_type  'Enhance (Mo) X-ray Source'
_diffrn_measurement_method       '\w scans'
_diffrn_detector_area_resol_mean ?
_diffrn_reflns_number            16487
_diffrn_reflns_av_unetI/netI     0.0808
_diffrn_reflns_av_R_equivalents  0.0510
_diffrn_reflns_limit_h_min       -11
_diffrn_reflns_limit_h_max       12
_diffrn_reflns_limit_k_min       -27
_diffrn_reflns_limit_k_max       21
_diffrn_reflns_limit_l_min       -29
_diffrn_reflns_limit_l_max       26
_diffrn_reflns_theta_min         2.473
_diffrn_reflns_theta_max         29.198
_diffrn_reflns_theta_full        25.242
_diffrn_measured_fraction_theta_max 0.857
_diffrn_measured_fraction_theta_full 0.997
_diffrn_reflns_Laue_measured_fraction_max 0.857
_diffrn_reflns_Laue_measured_fraction_full 0.997
_diffrn_reflns_point_group_measured_fraction_max 0.787
_diffrn_reflns_point_group_measured_fraction_full 0.964
_reflns_number_total             8191
_reflns_number_gt                6933
_reflns_threshold_expression     'I > 2\s(I)'
_reflns_Friedel_coverage         0.654
_reflns_Friedel_fraction_max     0.700
_reflns_Friedel_fraction_full    0.922

_reflns_special_details          
;
 Reflections were merged by SHELXL according to the crystal
 class for the calculation of statistics and refinement.
 
 _reflns_Friedel_fraction is defined as the number of unique
 Friedel pairs measured divided by the number that would be
 possible theoretically, ignoring centric projections and
 systematic absences.
;

_computing_data_collection       'CrysAlisPro 1.171.39.27b (Rigaku OD, 2015)'
_computing_cell_refinement       'CrysAlisPro 1.171.39.27b (Rigaku OD, 2015)'
_computing_data_reduction        'CrysAlisPro 1.171.39.27b (Rigaku OD, 2015)'
_computing_structure_solution    'SHELXT 2014/5 (Sheldrick, 2014)'
_computing_structure_refinement  'SHELXL-2016/4 (Sheldrick, 2016)'
_computing_molecular_graphics    ?
_computing_publication_material  ?
_refine_special_details          ?
_refine_ls_structure_factor_coef Fsqd
_refine_ls_matrix_type           full
_refine_ls_weighting_scheme      calc
_refine_ls_weighting_details     
'w=1/[\s^2^(Fo^2^)+(0.0248P)^2^] where P=(Fo^2^+2Fc^2^)/3'
_atom_sites_solution_primary     ?
_atom_sites_solution_secondary   ?
_atom_sites_solution_hydrogens   geom
_refine_ls_hydrogen_treatment    constr
_refine_ls_extinction_method     none
_refine_ls_extinction_coef       .
_refine_ls_abs_structure_details 
;
 Flack x determined using 2372 quotients [(I+)-(I-)]/[(I+)+(I-)]
 (Parsons, Flack and Wagner, Acta Cryst. B69 (2013) 249-259).
;
_refine_ls_abs_structure_Flack   0.030(19)
_chemical_absolute_configuration ?
_refine_ls_number_reflns         8191
_refine_ls_number_parameters     399
_refine_ls_number_restraints     0
_refine_ls_R_factor_all          0.0517
_refine_ls_R_factor_gt           0.0401
_refine_ls_wR_factor_ref         0.0793
_refine_ls_wR_factor_gt          0.0768
_refine_ls_goodness_of_fit_ref   0.971
_refine_ls_restrained_S_all      0.971
_refine_ls_shift/su_max          0.001
_refine_ls_shift/su_mean         0.000

loop_
_atom_site_label
_atom_site_type_symbol
_atom_site_fract_x
_atom_site_fract_y
_atom_site_fract_z
_atom_site_U_iso_or_equiv
_atom_site_adp_type
_atom_site_occupancy
_atom_site_site_symmetry_order
_atom_site_calc_flag
_atom_site_refinement_flags_posn
_atom_site_refinement_flags_adp
_atom_site_refinement_flags_occupancy
_atom_site_disorder_assembly
_atom_site_disorder_group
MN2 Mn 0.15021(8) 0.24895(3) 0.69246(3) 0.01061(15) Uani 1 1 d . . . . .
MN1 Mn 0.17558(8) 0.42004(3) 0.68481(3) 0.01044(16) Uani 1 1 d . . . . .
CL5 Cl 0.35754(12) 0.33096(5) 0.72267(5) 0.0102(2) Uani 1 1 d . . . . .
CL4 Cl -0.01614(12) 0.34015(6) 0.73732(5) 0.0120(2) Uani 1 1 d . . . . .
CL2 Cl -0.02035(12) 0.49865(6) 0.65080(5) 0.0132(2) Uani 1 1 d . . . . .
CL9 Cl 0.35667(12) 0.17991(5) 0.64076(5) 0.0124(2) Uani 1 1 d . . . . .
CL7 Cl 0.18007(13) 0.19106(5) 0.79799(5) 0.0143(2) Uani 1 1 d . . . . .
CL1 Cl 0.21224(13) 0.48513(5) 0.78491(5) 0.0138(2) Uani 1 1 d . . . . .
CL8 Cl -0.05675(13) 0.17699(6) 0.66172(5) 0.0152(2) Uani 1 1 d . . . . .
CL6 Cl 0.14653(12) 0.32994(5) 0.58965(5) 0.0123(2) Uani 1 1 d . . . . .
CL3 Cl 0.38446(13) 0.47346(6) 0.62472(5) 0.0148(2) Uani 1 1 d . . . . .
O5 O -0.3627(4) 0.23213(17) 0.84602(16) 0.0227(8) Uani 1 1 d . . . . .
O4 O 0.7624(4) 0.35104(18) 0.52189(16) 0.0196(8) Uani 1 1 d . . . . .
O1 O 0.2969(4) 0.30863(18) 0.98369(15) 0.0214(8) Uani 1 1 d . . . . .
O3 O 0.2254(4) 0.51208(17) 0.45640(16) 0.0194(8) Uani 1 1 d . . . . .
O2 O -0.3366(4) 0.44499(17) 0.84285(17) 0.0240(8) Uani 1 1 d . . . . .
N3 N 0.0265(4) 0.40342(19) 0.46599(19) 0.0137(9) Uani 1 1 d . . . . .
H3C H -0.047691 0.380339 0.449055 0.016 Uiso 1 1 calc R U . . .
H3D H 0.050744 0.384057 0.502303 0.016 Uiso 1 1 calc R U . . .
N5 N -0.1861(4) 0.12606(19) 0.79831(19) 0.0160(9) Uani 1 1 d . . . . .
H5A H -0.165676 0.082580 0.797535 0.019 Uiso 1 1 calc R U . . .
H5B H -0.123325 0.146636 0.772466 0.019 Uiso 1 1 calc R U . . .
N4 N 0.5063(4) 0.31614(19) 0.59167(18) 0.0137(9) Uani 1 1 d . . . . .
H4A H 0.451583 0.284223 0.609234 0.016 Uiso 1 1 calc R U . . .
H4B H 0.461895 0.355109 0.598699 0.016 Uiso 1 1 calc R U . . .
N1 N 0.2269(4) 0.34396(19) 0.85704(17) 0.0118(8) Uani 1 1 d . . . . .
H1A H 0.214621 0.376116 0.828551 0.014 Uiso 1 1 calc R U . . .
H1B H 0.210636 0.304932 0.838198 0.014 Uiso 1 1 calc R U . . .
O6 O -0.4518(4) 0.5563(2) 0.51454(18) 0.0297(9) Uani 1 1 d . . . . .
H6 H -0.508996 0.531094 0.532797 0.045 Uiso 1 1 calc R U . . .
N2 N -0.1878(5) 0.54592(19) 0.77340(19) 0.0188(10) Uani 1 1 d . . . . .
H2C H -0.126299 0.524401 0.747704 0.023 Uiso 1 1 calc R U . . .
H2D H -0.177123 0.589542 0.766733 0.023 Uiso 1 1 calc R U . . .
C12 C 0.2768(6) 0.4453(2) 0.4481(3) 0.0183(11) Uani 1 1 d . . . . .
H12A H 0.310284 0.427661 0.488196 0.022 Uiso 1 1 calc R U . . .
H12B H 0.360216 0.445156 0.419268 0.022 Uiso 1 1 calc R U . . .
C8 C -0.1830(6) 0.4585(2) 0.8541(2) 0.0194(11) Uani 1 1 d . . . . .
H8A H -0.122694 0.429965 0.827525 0.023 Uiso 1 1 calc R U . . .
H8B H -0.159146 0.448732 0.897716 0.023 Uiso 1 1 calc R U . . .
C17 C -0.2129(6) 0.2248(2) 0.8646(2) 0.0194(11) Uani 1 1 d . . . . .
H17A H -0.200348 0.242460 0.906873 0.023 Uiso 1 1 calc R U . . .
H17B H -0.150166 0.250331 0.836448 0.023 Uiso 1 1 calc R U . . .
C16 C 0.7521(5) 0.3666(3) 0.5875(2) 0.0168(11) Uani 1 1 d . . . . .
H16A H 0.710791 0.410986 0.592575 0.020 Uiso 1 1 calc R U . . .
H16B H 0.850326 0.366491 0.605958 0.020 Uiso 1 1 calc R U . . .
C2 C 0.1182(5) 0.3531(2) 0.9090(2) 0.0145(10) Uani 1 1 d . . . . .
H2A H 0.018723 0.346441 0.893087 0.017 Uiso 1 1 calc R U . . .
H2B H 0.125076 0.398305 0.925260 0.017 Uiso 1 1 calc R U . . .
C18 C -0.1657(6) 0.1520(2) 0.8635(2) 0.0189(11) Uani 1 1 d . . . . .
H18A H -0.062798 0.148045 0.875901 0.023 Uiso 1 1 calc R U . . .
H18B H -0.225330 0.126294 0.892803 0.023 Uiso 1 1 calc R U . . .
C5 C -0.3678(6) 0.4544(3) 0.7777(3) 0.0255(13) Uani 1 1 d . . . . .
H5C H -0.469665 0.441972 0.769217 0.031 Uiso 1 1 calc R U . . .
H5D H -0.304133 0.425734 0.752725 0.031 Uiso 1 1 calc R U . . .
C19 C -0.3414(6) 0.1371(3) 0.7758(2) 0.0202(11) Uani 1 1 d . . . . .
H19A H -0.409221 0.110137 0.800478 0.024 Uiso 1 1 calc R U . . .
H19B H -0.349829 0.123603 0.732030 0.024 Uiso 1 1 calc R U . . .
C3 C 0.3819(5) 0.3459(2) 0.8814(2) 0.0133(10) Uani 1 1 d . . . . .
H3A H 0.404336 0.390301 0.896980 0.016 Uiso 1 1 calc R U . . .
H3B H 0.450462 0.335670 0.847555 0.016 Uiso 1 1 calc R U . . .
C11 C 0.1567(6) 0.4017(2) 0.4224(2) 0.0170(10) Uani 1 1 d . . . . .
H11A H 0.192453 0.356234 0.418342 0.020 Uiso 1 1 calc R U . . .
H11B H 0.127524 0.417376 0.380996 0.020 Uiso 1 1 calc R U . . .
C7 C -0.1492(6) 0.5301(2) 0.8402(2) 0.0174(10) Uani 1 1 d . . . . .
H7A H -0.205594 0.558649 0.868330 0.021 Uiso 1 1 calc R U . . .
H7B H -0.044884 0.538658 0.847289 0.021 Uiso 1 1 calc R U . . .
C14 C 0.5159(6) 0.3043(3) 0.5226(2) 0.0185(11) Uani 1 1 d . . . . .
H14A H 0.418470 0.308441 0.503873 0.022 Uiso 1 1 calc R U . . .
H14B H 0.552020 0.259486 0.514701 0.022 Uiso 1 1 calc R U . . .
C20 C -0.3812(6) 0.2100(3) 0.7823(2) 0.0234(12) Uani 1 1 d . . . . .
H20A H -0.318751 0.236385 0.754703 0.028 Uiso 1 1 calc R U . . .
H20B H -0.483229 0.216600 0.769507 0.028 Uiso 1 1 calc R U . . .
C21 C -0.3476(6) 0.5818(3) 0.5581(2) 0.0226(11) Uani 1 1 d . . . . .
H21A H -0.298163 0.545370 0.579658 0.027 Uiso 1 1 calc R U . . .
H21B H -0.396920 0.609317 0.589268 0.027 Uiso 1 1 calc R U . . .
C4 C 0.3994(6) 0.2956(3) 0.9338(2) 0.0191(11) Uani 1 1 d . . . . .
H4C H 0.382948 0.251046 0.917403 0.023 Uiso 1 1 calc R U . . .
H4D H 0.499633 0.297670 0.950115 0.023 Uiso 1 1 calc R U . . .
C9 C 0.1078(6) 0.5132(2) 0.5016(2) 0.0170(11) Uani 1 1 d . . . . .
H9A H 0.077588 0.559010 0.509079 0.020 Uiso 1 1 calc R U . . .
H9B H 0.142474 0.494682 0.541146 0.020 Uiso 1 1 calc R U . . .
C13 C 0.6194(5) 0.3546(3) 0.4933(2) 0.0195(11) Uani 1 1 d . . . . .
H13A H 0.628055 0.345837 0.448522 0.023 Uiso 1 1 calc R U . . .
H13B H 0.579304 0.399140 0.498682 0.023 Uiso 1 1 calc R U . . .
C10 C -0.0231(5) 0.4733(2) 0.4783(2) 0.0151(10) Uani 1 1 d . . . . .
H10A H -0.101044 0.473450 0.509687 0.018 Uiso 1 1 calc R U . . .
H10B H -0.061665 0.492931 0.439850 0.018 Uiso 1 1 calc R U . . .
C15 C 0.6560(5) 0.3167(2) 0.6215(2) 0.0159(10) Uani 1 1 d . . . . .
H15A H 0.699977 0.272584 0.619005 0.019 Uiso 1 1 calc R U . . .
H15B H 0.647614 0.328860 0.665656 0.019 Uiso 1 1 calc R U . . .
C1 C 0.1487(6) 0.3040(2) 0.9613(2) 0.0214(11) Uani 1 1 d . . . . .
H1C H 0.080980 0.312380 0.995860 0.026 Uiso 1 1 calc R U . . .
H1D H 0.130708 0.259082 0.945991 0.026 Uiso 1 1 calc R U . . .
C6 C -0.3437(6) 0.5259(2) 0.7590(2) 0.0206(11) Uani 1 1 d . . . . .
H6A H -0.362673 0.531202 0.714270 0.025 Uiso 1 1 calc R U . . .
H6B H -0.411799 0.554423 0.781851 0.025 Uiso 1 1 calc R U . . .
C22 C -0.2368(6) 0.6227(3) 0.5219(3) 0.0233(12) Uani 1 1 d . . . . .
H22A H -0.194834 0.596129 0.488817 0.035 Uiso 1 1 calc R U . . .
H22B H -0.159629 0.637227 0.549893 0.035 Uiso 1 1 calc R U . . .
H22C H -0.285121 0.661004 0.504076 0.035 Uiso 1 1 calc R U . . .

loop_
_atom_site_aniso_label
_atom_site_aniso_U_11
_atom_site_aniso_U_22
_atom_site_aniso_U_33
_atom_site_aniso_U_23
_atom_site_aniso_U_13
_atom_site_aniso_U_12
MN2 0.0094(3) 0.0085(3) 0.0139(3) -0.0013(3) 0.0007(3) -0.0002(3)
MN1 0.0101(3) 0.0088(3) 0.0124(3) 0.0006(3) -0.0001(3) 0.0004(3)
CL5 0.0091(5) 0.0103(5) 0.0111(5) -0.0004(4) -0.0004(4) 0.0002(5)
CL4 0.0105(5) 0.0106(5) 0.0147(5) -0.0002(4) 0.0018(4) 0.0005(5)
CL2 0.0120(5) 0.0130(5) 0.0147(6) 0.0001(4) -0.0010(5) 0.0026(5)
CL9 0.0104(5) 0.0103(5) 0.0164(5) -0.0019(4) 0.0024(5) -0.0004(5)
CL7 0.0171(6) 0.0118(5) 0.0140(5) 0.0012(4) 0.0007(5) -0.0001(5)
CL1 0.0180(6) 0.0099(5) 0.0135(5) -0.0011(4) -0.0006(5) 0.0006(5)
CL8 0.0119(5) 0.0153(6) 0.0184(6) -0.0030(5) 0.0001(5) -0.0042(5)
CL6 0.0114(5) 0.0131(5) 0.0123(5) 0.0001(4) -0.0014(4) -0.0006(5)
CL3 0.0135(6) 0.0142(5) 0.0166(6) 0.0028(4) 0.0012(5) -0.0026(5)
O5 0.0214(19) 0.0222(17) 0.0244(19) -0.0038(15) 0.0015(16) 0.0100(17)
O4 0.0094(17) 0.032(2) 0.0180(18) 0.0004(16) -0.0007(14) -0.0025(15)
O1 0.021(2) 0.031(2) 0.0123(17) 0.0036(15) 0.0004(15) 0.0040(17)
O3 0.0156(18) 0.0187(18) 0.0241(19) 0.0004(15) 0.0052(15) -0.0015(15)
O2 0.023(2) 0.0217(18) 0.028(2) 0.0033(15) 0.0083(17) -0.0100(17)
N3 0.012(2) 0.0133(19) 0.016(2) -0.0009(17) -0.0002(17) -0.0009(17)
N5 0.016(2) 0.0091(18) 0.022(2) 0.0009(16) 0.0043(18) 0.0048(17)
N4 0.009(2) 0.014(2) 0.018(2) 0.0012(17) 0.0029(16) -0.0015(17)
N1 0.0125(19) 0.0104(19) 0.0124(19) -0.0010(16) -0.0010(16) 0.0006(16)
O6 0.026(2) 0.039(2) 0.024(2) 0.0106(18) -0.0058(17) -0.018(2)
N2 0.023(2) 0.0074(18) 0.026(2) -0.0002(17) 0.012(2) 0.0002(18)
C12 0.014(3) 0.015(2) 0.026(3) -0.001(2) 0.002(2) 0.000(2)
C8 0.023(3) 0.020(2) 0.015(2) 0.003(2) 0.000(2) 0.007(2)
C17 0.021(3) 0.018(2) 0.019(3) -0.003(2) 0.001(2) -0.002(2)
C16 0.009(2) 0.025(3) 0.017(3) -0.003(2) -0.001(2) -0.004(2)
C2 0.012(2) 0.014(2) 0.018(2) -0.0029(19) 0.003(2) 0.0004(19)
C18 0.016(3) 0.022(3) 0.019(2) 0.005(2) 0.000(2) 0.000(2)
C5 0.012(3) 0.029(3) 0.035(3) -0.013(2) 0.000(2) -0.007(2)
C19 0.010(2) 0.027(3) 0.024(3) -0.006(2) -0.005(2) -0.006(2)
C3 0.010(2) 0.015(2) 0.014(2) 0.0004(19) 0.0014(19) -0.0010(19)
C11 0.014(2) 0.020(2) 0.018(2) -0.002(2) 0.003(2) -0.002(2)
C7 0.009(2) 0.020(2) 0.023(3) -0.008(2) -0.002(2) -0.002(2)
C14 0.014(3) 0.025(3) 0.017(3) -0.005(2) 0.002(2) -0.002(2)
C20 0.023(3) 0.028(3) 0.019(3) 0.000(2) -0.004(2) 0.009(2)
C21 0.025(3) 0.022(3) 0.021(3) 0.003(2) -0.005(2) -0.002(3)
C4 0.016(3) 0.025(3) 0.017(3) 0.001(2) 0.001(2) 0.004(2)
C9 0.020(3) 0.016(2) 0.015(2) 0.000(2) 0.001(2) -0.002(2)
C13 0.013(3) 0.033(3) 0.013(2) 0.002(2) -0.002(2) -0.001(2)
C10 0.011(2) 0.014(2) 0.021(3) 0.001(2) -0.002(2) 0.003(2)
C15 0.015(2) 0.018(2) 0.016(2) 0.0014(19) -0.004(2) 0.005(2)
C1 0.022(3) 0.019(2) 0.023(3) -0.001(2) 0.006(2) 0.001(2)
C6 0.020(3) 0.025(3) 0.017(2) -0.002(2) -0.007(2) 0.015(2)
C22 0.016(3) 0.017(3) 0.037(3) -0.004(2) -0.002(2) -0.001(2)

_geom_special_details            
;
 All esds (except the esd in the dihedral angle between two l.s. planes)
 are estimated using the full covariance matrix.  The cell esds are taken
 into account individually in the estimation of esds in distances, angles
 and torsion angles; correlations between esds in cell parameters are only
 used when they are defined by crystal symmetry.  An approximate (isotropic)
 treatment of cell esds is used for estimating esds involving l.s. planes.
;

loop_
_geom_bond_atom_site_label_1
_geom_bond_atom_site_label_2
_geom_bond_distance
_geom_bond_site_symmetry_2
_geom_bond_publ_flag
MN2 CL8 2.4493(13) . ?
MN2 CL7 2.5357(13) . ?
MN2 CL4 2.5493(13) . ?
MN2 CL9 2.5681(13) . ?
MN2 CL5 2.5722(13) . ?
MN2 CL6 2.7183(12) . ?
MN1 CL2 2.4764(13) . ?
MN1 CL1 2.5138(13) . ?
MN1 CL3 2.5165(13) . ?
MN1 CL5 2.5553(12) . ?
MN1 CL4 2.6079(13) . ?
MN1 CL6 2.7203(13) . ?
O5 C17 1.417(6) . ?
O5 C20 1.433(6) . ?
O4 C13 1.429(6) . ?
O4 C16 1.430(6) . ?
O1 C1 1.424(6) . ?
O1 C4 1.430(6) . ?
O3 C12 1.427(6) . ?
O3 C9 1.431(6) . ?
O2 C5 1.424(6) . ?
O2 C8 1.434(7) . ?
N3 C10 1.491(6) . ?
N3 C11 1.497(6) . ?
N3 H3C 0.8900 . ?
N3 H3D 0.8900 . ?
N5 C18 1.489(6) . ?
N5 C19 1.499(6) . ?
N5 H5A 0.8900 . ?
N5 H5B 0.8900 . ?
N4 C14 1.486(6) . ?
N4 C15 1.494(6) . ?
N4 H4A 0.8900 . ?
N4 H4B 0.8900 . ?
N1 C2 1.488(6) . ?
N1 C3 1.494(6) . ?
N1 H1A 0.8900 . ?
N1 H1B 0.8900 . ?
O6 C21 1.414(6) . ?
O6 H6 0.8200 . ?
N2 C7 1.494(6) . ?
N2 C6 1.496(7) . ?
N2 H2C 0.8900 . ?
N2 H2D 0.8900 . ?
C12 C11 1.495(7) . ?
C12 H12A 0.9700 . ?
C12 H12B 0.9700 . ?
C8 C7 1.496(7) . ?
C8 H8A 0.9700 . ?
C8 H8B 0.9700 . ?
C17 C18 1.519(7) . ?
C17 H17A 0.9700 . ?
C17 H17B 0.9700 . ?
C16 C15 1.508(7) . ?
C16 H16A 0.9700 . ?
C16 H16B 0.9700 . ?
C2 C1 1.507(7) . ?
C2 H2A 0.9700 . ?
C2 H2B 0.9700 . ?
C18 H18A 0.9700 . ?
C18 H18B 0.9700 . ?
C5 C6 1.501(7) . ?
C5 H5C 0.9700 . ?
C5 H5D 0.9700 . ?
C19 C20 1.510(7) . ?
C19 H19A 0.9700 . ?
C19 H19B 0.9700 . ?
C3 C4 1.508(6) . ?
C3 H3A 0.9700 . ?
C3 H3B 0.9700 . ?
C11 H11A 0.9700 . ?
C11 H11B 0.9700 . ?
C7 H7A 0.9700 . ?
C7 H7B 0.9700 . ?
C14 C13 1.507(7) . ?
C14 H14A 0.9700 . ?
C14 H14B 0.9700 . ?
C20 H20A 0.9700 . ?
C20 H20B 0.9700 . ?
C21 C22 1.504(7) . ?
C21 H21A 0.9700 . ?
C21 H21B 0.9700 . ?
C4 H4C 0.9700 . ?
C4 H4D 0.9700 . ?
C9 C10 1.511(7) . ?
C9 H9A 0.9700 . ?
C9 H9B 0.9700 . ?
C13 H13A 0.9700 . ?
C13 H13B 0.9700 . ?
C10 H10A 0.9700 . ?
C10 H10B 0.9700 . ?
C15 H15A 0.9700 . ?
C15 H15B 0.9700 . ?
C1 H1C 0.9700 . ?
C1 H1D 0.9700 . ?
C6 H6A 0.9700 . ?
C6 H6B 0.9700 . ?
C22 H22A 0.9600 . ?
C22 H22B 0.9600 . ?
C22 H22C 0.9600 . ?

loop_
_geom_angle_atom_site_label_1
_geom_angle_atom_site_label_2
_geom_angle_atom_site_label_3
_geom_angle
_geom_angle_site_symmetry_1
_geom_angle_site_symmetry_3
_geom_angle_publ_flag
CL8 MN2 CL7 92.72(4) . . ?
CL8 MN2 CL4 94.04(4) . . ?
CL7 MN2 CL4 93.47(4) . . ?
CL8 MN2 CL9 97.14(4) . . ?
CL7 MN2 CL9 93.08(4) . . ?
CL4 MN2 CL9 166.75(5) . . ?
CL8 MN2 CL5 176.36(5) . . ?
CL7 MN2 CL5 89.67(4) . . ?
CL4 MN2 CL5 83.07(4) . . ?
CL9 MN2 CL5 85.47(4) . . ?
CL8 MN2 CL6 97.35(4) . . ?
CL7 MN2 CL6 169.30(4) . . ?
CL4 MN2 CL6 82.25(4) . . ?
CL9 MN2 CL6 89.27(4) . . ?
CL5 MN2 CL6 80.10(4) . . ?
CL2 MN1 CL1 90.63(4) . . ?
CL2 MN1 CL3 96.80(4) . . ?
CL1 MN1 CL3 96.25(4) . . ?
CL2 MN1 CL5 174.40(5) . . ?
CL1 MN1 CL5 90.66(4) . . ?
CL3 MN1 CL5 88.47(4) . . ?
CL2 MN1 CL4 92.26(4) . . ?
CL1 MN1 CL4 92.56(4) . . ?
CL3 MN1 CL4 167.28(5) . . ?
CL5 MN1 CL4 82.25(4) . . ?
CL2 MN1 CL6 97.82(4) . . ?
CL1 MN1 CL6 169.62(4) . . ?
CL3 MN1 CL6 88.75(4) . . ?
CL5 MN1 CL6 80.36(4) . . ?
CL4 MN1 CL6 81.15(4) . . ?
MN1 CL5 MN2 84.18(4) . . ?
MN2 CL4 MN1 83.58(4) . . ?
MN2 CL6 MN1 78.39(3) . . ?
C17 O5 C20 110.0(4) . . ?
C13 O4 C16 110.1(4) . . ?
C1 O1 C4 110.5(4) . . ?
C12 O3 C9 109.9(4) . . ?
C5 O2 C8 109.2(4) . . ?
C10 N3 C11 111.4(4) . . ?
C10 N3 H3C 109.3 . . ?
C11 N3 H3C 109.3 . . ?
C10 N3 H3D 109.3 . . ?
C11 N3 H3D 109.3 . . ?
H3C N3 H3D 108.0 . . ?
C18 N5 C19 111.1(4) . . ?
C18 N5 H5A 109.4 . . ?
C19 N5 H5A 109.4 . . ?
C18 N5 H5B 109.4 . . ?
C19 N5 H5B 109.4 . . ?
H5A N5 H5B 108.0 . . ?
C14 N4 C15 111.5(4) . . ?
C14 N4 H4A 109.3 . . ?
C15 N4 H4A 109.3 . . ?
C14 N4 H4B 109.3 . . ?
C15 N4 H4B 109.3 . . ?
H4A N4 H4B 108.0 . . ?
C2 N1 C3 111.1(3) . . ?
C2 N1 H1A 109.4 . . ?
C3 N1 H1A 109.4 . . ?
C2 N1 H1B 109.4 . . ?
C3 N1 H1B 109.4 . . ?
H1A N1 H1B 108.0 . . ?
C21 O6 H6 109.5 . . ?
C7 N2 C6 110.9(4) . . ?
C7 N2 H2C 109.5 . . ?
C6 N2 H2C 109.5 . . ?
C7 N2 H2D 109.5 . . ?
C6 N2 H2D 109.5 . . ?
H2C N2 H2D 108.0 . . ?
O3 C12 C11 110.8(4) . . ?
O3 C12 H12A 109.5 . . ?
C11 C12 H12A 109.5 . . ?
O3 C12 H12B 109.5 . . ?
C11 C12 H12B 109.5 . . ?
H12A C12 H12B 108.1 . . ?
O2 C8 C7 110.2(4) . . ?
O2 C8 H8A 109.6 . . ?
C7 C8 H8A 109.6 . . ?
O2 C8 H8B 109.6 . . ?
C7 C8 H8B 109.6 . . ?
H8A C8 H8B 108.1 . . ?
O5 C17 C18 111.3(4) . . ?
O5 C17 H17A 109.4 . . ?
C18 C17 H17A 109.4 . . ?
O5 C17 H17B 109.4 . . ?
C18 C17 H17B 109.4 . . ?
H17A C17 H17B 108.0 . . ?
O4 C16 C15 111.1(4) . . ?
O4 C16 H16A 109.4 . . ?
C15 C16 H16A 109.4 . . ?
O4 C16 H16B 109.4 . . ?
C15 C16 H16B 109.4 . . ?
H16A C16 H16B 108.0 . . ?
N1 C2 C1 110.2(4) . . ?
N1 C2 H2A 109.6 . . ?
C1 C2 H2A 109.6 . . ?
N1 C2 H2B 109.6 . . ?
C1 C2 H2B 109.6 . . ?
H2A C2 H2B 108.1 . . ?
N5 C18 C17 108.3(4) . . ?
N5 C18 H18A 110.0 . . ?
C17 C18 H18A 110.0 . . ?
N5 C18 H18B 110.0 . . ?
C17 C18 H18B 110.0 . . ?
H18A C18 H18B 108.4 . . ?
O2 C5 C6 110.7(4) . . ?
O2 C5 H5C 109.5 . . ?
C6 C5 H5C 109.5 . . ?
O2 C5 H5D 109.5 . . ?
C6 C5 H5D 109.5 . . ?
H5C C5 H5D 108.1 . . ?
N5 C19 C20 109.7(4) . . ?
N5 C19 H19A 109.7 . . ?
C20 C19 H19A 109.7 . . ?
N5 C19 H19B 109.7 . . ?
C20 C19 H19B 109.7 . . ?
H19A C19 H19B 108.2 . . ?
N1 C3 C4 109.6(4) . . ?
N1 C3 H3A 109.7 . . ?
C4 C3 H3A 109.7 . . ?
N1 C3 H3B 109.7 . . ?
C4 C3 H3B 109.7 . . ?
H3A C3 H3B 108.2 . . ?
C12 C11 N3 109.4(4) . . ?
C12 C11 H11A 109.8 . . ?
N3 C11 H11A 109.8 . . ?
C12 C11 H11B 109.8 . . ?
N3 C11 H11B 109.8 . . ?
H11A C11 H11B 108.2 . . ?
N2 C7 C8 110.0(4) . . ?
N2 C7 H7A 109.7 . . ?
C8 C7 H7A 109.7 . . ?
N2 C7 H7B 109.7 . . ?
C8 C7 H7B 109.7 . . ?
H7A C7 H7B 108.2 . . ?
N4 C14 C13 109.7(4) . . ?
N4 C14 H14A 109.7 . . ?
C13 C14 H14A 109.7 . . ?
N4 C14 H14B 109.7 . . ?
C13 C14 H14B 109.7 . . ?
H14A C14 H14B 108.2 . . ?
O5 C20 C19 111.0(4) . . ?
O5 C20 H20A 109.4 . . ?
C19 C20 H20A 109.4 . . ?
O5 C20 H20B 109.4 . . ?
C19 C20 H20B 109.4 . . ?
H20A C20 H20B 108.0 . . ?
O6 C21 C22 107.9(4) . . ?
O6 C21 H21A 110.1 . . ?
C22 C21 H21A 110.1 . . ?
O6 C21 H21B 110.1 . . ?
C22 C21 H21B 110.1 . . ?
H21A C21 H21B 108.4 . . ?
O1 C4 C3 110.9(4) . . ?
O1 C4 H4C 109.5 . . ?
C3 C4 H4C 109.5 . . ?
O1 C4 H4D 109.5 . . ?
C3 C4 H4D 109.5 . . ?
H4C C4 H4D 108.1 . . ?
O3 C9 C10 110.7(4) . . ?
O3 C9 H9A 109.5 . . ?
C10 C9 H9A 109.5 . . ?
O3 C9 H9B 109.5 . . ?
C10 C9 H9B 109.5 . . ?
H9A C9 H9B 108.1 . . ?
O4 C13 C14 110.7(4) . . ?
O4 C13 H13A 109.5 . . ?
C14 C13 H13A 109.5 . . ?
O4 C13 H13B 109.5 . . ?
C14 C13 H13B 109.5 . . ?
H13A C13 H13B 108.1 . . ?
N3 C10 C9 108.6(4) . . ?
N3 C10 H10A 110.0 . . ?
C9 C10 H10A 110.0 . . ?
N3 C10 H10B 110.0 . . ?
C9 C10 H10B 110.0 . . ?
H10A C10 H10B 108.4 . . ?
N4 C15 C16 108.9(4) . . ?
N4 C15 H15A 109.9 . . ?
C16 C15 H15A 109.9 . . ?
N4 C15 H15B 109.9 . . ?
C16 C15 H15B 109.9 . . ?
H15A C15 H15B 108.3 . . ?
O1 C1 C2 112.0(4) . . ?
O1 C1 H1C 109.2 . . ?
C2 C1 H1C 109.2 . . ?
O1 C1 H1D 109.2 . . ?
C2 C1 H1D 109.2 . . ?
H1C C1 H1D 107.9 . . ?
N2 C6 C5 109.8(4) . . ?
N2 C6 H6A 109.7 . . ?
C5 C6 H6A 109.7 . . ?
N2 C6 H6B 109.7 . . ?
C5 C6 H6B 109.7 . . ?
H6A C6 H6B 108.2 . . ?
C21 C22 H22A 109.5 . . ?
C21 C22 H22B 109.5 . . ?
H22A C22 H22B 109.5 . . ?
C21 C22 H22C 109.5 . . ?
H22A C22 H22C 109.5 . . ?
H22B C22 H22C 109.5 . . ?

_refine_diff_density_max         0.689
_refine_diff_density_min         -0.449
_refine_diff_density_rms         0.093

_shelx_res_file                  
;
TITL hy_a.res in P2(1)2(1)2(1)
 red.res created by SHELXL-2016/4 at 10:43:15 on 13-Sep-2018
REM Old TITL H11a in P212121 #19
REM SHELXT solution in P2(1)2(1)2(1)
REM R1 0.065, Rweak 0.027, Alpha 0.007, Orientation as input
REM Flack x = 0.048 ( 0.024 ) from Parsons' quotients
REM Formula found by SHELXT: C22 Cl9 Mn2 N7 O4
CELL 0.71073 9.0363 20.0218 21.2177 90 90 90
ZERR 4 0.0006 0.0013 0.0015 0 0 0
LATT -1
SYMM 0.5-X,-Y,0.5+Z
SYMM -X,0.5+Y,0.5-Z
SYMM 0.5+X,0.5-Y,-Z
SFAC C H Cl Mn N O
UNIT 88 224 36 8 20 24

L.S. 20
PLAN  50
SIZE 0.14 0.06 0.06
BOND $H
list 4
fmap 2 53
acta
OMIT 2 4 0
OMIT 3 15 6
OMIT 3 18 2
OMIT -2 3 8
OMIT 2 0 6
REM <olex2.extras>
REM <HklSrc "%.\\red.hkl">
REM </olex2.extras>

WGHT    0.024800
FVAR       0.26469
MN2   4    0.150209    0.248954    0.692464    11.00000    0.00942    0.00852 =
         0.01388   -0.00131    0.00069   -0.00016
MN1   4    0.175583    0.420037    0.684815    11.00000    0.01010    0.00883 =
         0.01238    0.00057   -0.00007    0.00044
CL5   3    0.357536    0.330958    0.722673    11.00000    0.00909    0.01029 =
         0.01111   -0.00036   -0.00037    0.00018
CL4   3   -0.016140    0.340147    0.737316    11.00000    0.01053    0.01059 =
         0.01473   -0.00020    0.00184    0.00046
CL2   3   -0.020346    0.498646    0.650800    11.00000    0.01202    0.01295 =
         0.01472    0.00010   -0.00100    0.00259
CL9   3    0.356667    0.179906    0.640765    11.00000    0.01043    0.01029 =
         0.01638   -0.00189    0.00236   -0.00044
CL7   3    0.180067    0.191062    0.797995    11.00000    0.01708    0.01179 =
         0.01402    0.00119    0.00075   -0.00013
CL1   3    0.212241    0.485132    0.784912    11.00000    0.01805    0.00986 =
         0.01346   -0.00107   -0.00063    0.00060
CL8   3   -0.056748    0.176987    0.661723    11.00000    0.01190    0.01527 =
         0.01836   -0.00297    0.00011   -0.00422
CL6   3    0.146528    0.329940    0.589653    11.00000    0.01139    0.01310 =
         0.01235    0.00009   -0.00139   -0.00058
CL3   3    0.384462    0.473464    0.624721    11.00000    0.01353    0.01418 =
         0.01663    0.00282    0.00117   -0.00263
O5    6   -0.362679    0.232130    0.846018    11.00000    0.02141    0.02221 =
         0.02440   -0.00376    0.00148    0.00996
O4    6    0.762448    0.351035    0.521891    11.00000    0.00941    0.03152 =
         0.01799    0.00044   -0.00072   -0.00255
O1    6    0.296890    0.308631    0.983686    11.00000    0.02093    0.03096 =
         0.01232    0.00358    0.00042    0.00397
O3    6    0.225392    0.512080    0.456399    11.00000    0.01561    0.01867 =
         0.02407    0.00041    0.00521   -0.00152
O2    6   -0.336559    0.444990    0.842850    11.00000    0.02252    0.02172 =
         0.02768    0.00326    0.00831   -0.00997
N3    5    0.026503    0.403421    0.465985    11.00000    0.01190    0.01326 =
         0.01609   -0.00093   -0.00020   -0.00089
AFIX  23
H3C   2   -0.047691    0.380339    0.449055    11.00000   -1.20000
H3D   2    0.050744    0.384057    0.502303    11.00000   -1.20000
AFIX   0

N5    5   -0.186098    0.126058    0.798306    11.00000    0.01638    0.00907 =
         0.02241    0.00092    0.00435    0.00484
AFIX  23
H5A   2   -0.165676    0.082580    0.797535    11.00000   -1.20000
H5B   2   -0.123325    0.146636    0.772466    11.00000   -1.20000
AFIX   0
N4    5    0.506332    0.316144    0.591671    11.00000    0.00943    0.01384 =
         0.01773    0.00118    0.00289   -0.00152
AFIX  23
H4A   2    0.451583    0.284223    0.609234    11.00000   -1.20000
H4B   2    0.461895    0.355109    0.598699    11.00000   -1.20000
AFIX   0
N1    5    0.226856    0.343964    0.857043    11.00000    0.01255    0.01042 =
         0.01240   -0.00101   -0.00103    0.00057
AFIX  23
H1A   2    0.214621    0.376116    0.828551    11.00000   -1.20000
H1B   2    0.210636    0.304932    0.838198    11.00000   -1.20000
AFIX   0

O6    6   -0.451825    0.556338    0.514541    11.00000    0.02635    0.03897 =
         0.02388    0.01058   -0.00578   -0.01785
AFIX 147
H6    2   -0.508996    0.531094    0.532797    11.00000   -1.50000
AFIX   0

N2    5   -0.187836    0.545922    0.773399    11.00000    0.02293    0.00741 =
         0.02618   -0.00020    0.01170    0.00023
AFIX  23
H2C   2   -0.126299    0.524401    0.747704    11.00000   -1.20000
H2D   2   -0.177123    0.589542    0.766733    11.00000   -1.20000
AFIX   0

C12   1    0.276837    0.445276    0.448061    11.00000    0.01420    0.01520 =
         0.02553   -0.00117    0.00217    0.00019
AFIX  23
H12A  2    0.310284    0.427661    0.488196    11.00000   -1.20000
H12B  2    0.360216    0.445156    0.419268    11.00000   -1.20000
AFIX   0

C8    1   -0.182976    0.458490    0.854102    11.00000    0.02278    0.02018 =
         0.01516    0.00314   -0.00002    0.00685
AFIX  23
H8A   2   -0.122694    0.429965    0.827525    11.00000   -1.20000
H8B   2   -0.159146    0.448732    0.897716    11.00000   -1.20000
AFIX   0

C17   1   -0.212936    0.224799    0.864641    11.00000    0.02110    0.01818 =
         0.01901   -0.00262    0.00087   -0.00232
AFIX  23
H17A  2   -0.200348    0.242460    0.906873    11.00000   -1.20000
H17B  2   -0.150166    0.250331    0.836448    11.00000   -1.20000
AFIX   0
C16   1    0.752101    0.366592    0.587518    11.00000    0.00872    0.02513 =
         0.01666   -0.00296   -0.00069   -0.00388
AFIX  23
H16A  2    0.710791    0.410986    0.592575    11.00000   -1.20000
H16B  2    0.850326    0.366491    0.605958    11.00000   -1.20000
AFIX   0
C2    1    0.118230    0.353116    0.909036    11.00000    0.01151    0.01445 =
         0.01762   -0.00290    0.00273    0.00038
AFIX  23
H2A   2    0.018723    0.346441    0.893087    11.00000   -1.20000
H2B   2    0.125076    0.398305    0.925260    11.00000   -1.20000
AFIX   0
C18   1   -0.165746    0.151967    0.863492    11.00000    0.01626    0.02160 =
         0.01871    0.00523   -0.00036    0.00042
AFIX  23
H18A  2   -0.062798    0.148045    0.875901    11.00000   -1.20000
H18B  2   -0.225330    0.126294    0.892803    11.00000   -1.20000
AFIX   0

C5    1   -0.367830    0.454403    0.777669    11.00000    0.01227    0.02942 =
         0.03476   -0.01283    0.00028   -0.00701
AFIX  23
H5C   2   -0.469665    0.441972    0.769217    11.00000   -1.20000
H5D   2   -0.304133    0.425734    0.752725    11.00000   -1.20000
AFIX   0

C19   1   -0.341394    0.137079    0.775796    11.00000    0.00977    0.02708 =
         0.02361   -0.00649   -0.00527   -0.00621
AFIX  23
H19A  2   -0.409221    0.110137    0.800478    11.00000   -1.20000
H19B  2   -0.349829    0.123603    0.732030    11.00000   -1.20000
AFIX   0
C3    1    0.381904    0.345901    0.881382    11.00000    0.01027    0.01535 =
         0.01417    0.00043    0.00137   -0.00104
AFIX  23
H3A   2    0.404336    0.390301    0.896980    11.00000   -1.20000
H3B   2    0.450462    0.335670    0.847555    11.00000   -1.20000
AFIX   0

C11   1    0.156713    0.401711    0.422432    11.00000    0.01369    0.01990 =
         0.01751   -0.00200    0.00250   -0.00248
AFIX  23
H11A  2    0.192453    0.356234    0.418342    11.00000   -1.20000
H11B  2    0.127524    0.417376    0.380996    11.00000   -1.20000
AFIX   0

C7    1   -0.149243    0.530134    0.840222    11.00000    0.00894    0.02040 =
         0.02286   -0.00803   -0.00187   -0.00167
AFIX  23
H7A   2   -0.205594    0.558649    0.868330    11.00000   -1.20000
H7B   2   -0.044884    0.538658    0.847289    11.00000   -1.20000
AFIX   0

C14   1    0.515945    0.304336    0.522625    11.00000    0.01390    0.02468 =
         0.01695   -0.00493    0.00241   -0.00168
AFIX  23
H14A  2    0.418470    0.308441    0.503873    11.00000   -1.20000
H14B  2    0.552020    0.259486    0.514701    11.00000   -1.20000
AFIX   0
C20   1   -0.381221    0.209985    0.782300    11.00000    0.02276    0.02837 =
         0.01920    0.00021   -0.00442    0.00910
AFIX  23
H20A  2   -0.318751    0.236385    0.754703    11.00000   -1.20000
H20B  2   -0.483229    0.216600    0.769507    11.00000   -1.20000
AFIX   0

C21   1   -0.347565    0.581791    0.558067    11.00000    0.02468    0.02239 =
         0.02073    0.00298   -0.00453   -0.00165
AFIX  23
H21A  2   -0.298163    0.545370    0.579658    11.00000   -1.20000
H21B  2   -0.396920    0.609317    0.589268    11.00000   -1.20000
AFIX   0

C4    1    0.399446    0.295647    0.933812    11.00000    0.01609    0.02458 =
         0.01666    0.00109    0.00089    0.00363
AFIX  23
H4C   2    0.382948    0.251046    0.917403    11.00000   -1.20000
H4D   2    0.499633    0.297670    0.950115    11.00000   -1.20000
AFIX   0

C9    1    0.107796    0.513207    0.501570    11.00000    0.02016    0.01633 =
         0.01463   -0.00014    0.00076   -0.00238
AFIX  23
H9A   2    0.077588    0.559010    0.509079    11.00000   -1.20000
H9B   2    0.142474    0.494682    0.541146    11.00000   -1.20000
AFIX   0

C13   1    0.619421    0.354561    0.493341    11.00000    0.01281    0.03290 =
         0.01293    0.00248   -0.00154   -0.00142
AFIX  23
H13A  2    0.628055    0.345837    0.448522    11.00000   -1.20000
H13B  2    0.579304    0.399140    0.498682    11.00000   -1.20000
AFIX   0

C10   1   -0.023073    0.473272    0.478265    11.00000    0.01106    0.01369 =
         0.02064    0.00058   -0.00179    0.00350
AFIX  23
H10A  2   -0.101044    0.473450    0.509687    11.00000   -1.20000
H10B  2   -0.061665    0.492931    0.439850    11.00000   -1.20000
AFIX   0

C15   1    0.655996    0.316696    0.621548    11.00000    0.01452    0.01758 =
         0.01575    0.00141   -0.00429    0.00541
AFIX  23
H15A  2    0.699977    0.272584    0.619005    11.00000   -1.20000
H15B  2    0.647614    0.328860    0.665656    11.00000   -1.20000
AFIX   0
C1    1    0.148662    0.304021    0.961264    11.00000    0.02222    0.01913 =
         0.02272   -0.00074    0.00575    0.00124
AFIX  23
H1C   2    0.080980    0.312380    0.995860    11.00000   -1.20000
H1D   2    0.130708    0.259082    0.945991    11.00000   -1.20000
AFIX   0

C6    1   -0.343670    0.525885    0.758984    11.00000    0.01956    0.02531 =
         0.01680   -0.00204   -0.00670    0.01498
AFIX  23
H6A   2   -0.362673    0.531202    0.714270    11.00000   -1.20000
H6B   2   -0.411799    0.554423    0.781851    11.00000   -1.20000
AFIX   0

C22   1   -0.236769    0.622740    0.521947    11.00000    0.01594    0.01721 =
         0.03686   -0.00446   -0.00181   -0.00082
AFIX 137
H22A  2   -0.194834    0.596129    0.488817    11.00000   -1.50000
H22B  2   -0.159629    0.637227    0.549893    11.00000   -1.50000
H22C  2   -0.285121    0.661004    0.504076    11.00000   -1.50000
AFIX   0
HKLF 4


REM  hy_a.res in P2(1)2(1)2(1)
REM R1 =  0.0401 for    6933 Fo > 4sig(Fo)  and  0.0517 for all    8191 data
REM    399 parameters refined using      0 restraints

END

WGHT      0.0248      0.0000

REM Highest difference peak  0.689,  deepest hole -0.449,  1-sigma level  0.093
Q1    1   0.1750  0.4200  0.6397  11.00000  0.05    0.69
Q2    1   0.3582  0.1815  0.6002  11.00000  0.05    0.66
Q3    1  -0.0226  0.3403  0.7782  11.00000  0.05    0.65
Q4    1   0.1664  0.4208  0.7212  11.00000  0.05    0.65
Q5    1  -0.0535  0.1807  0.6198  11.00000  0.05    0.62
Q6    1   0.3555  0.3369  0.7599  11.00000  0.05    0.60
Q7    1   0.1511  0.2433  0.7344  11.00000  0.05    0.58
Q8    1   0.1832  0.1952  0.7591  11.00000  0.05    0.58
Q9    1   0.3806  0.4740  0.5796  11.00000  0.05    0.57
Q10   1  -0.0235  0.5014  0.6060  11.00000  0.05    0.55
Q11   1   0.2187  0.4831  0.7412  11.00000  0.05    0.55
Q12   1   0.1789  0.1883  0.8429  11.00000  0.05    0.54
Q13   1  -0.0144  0.3413  0.7000  11.00000  0.05    0.53
Q14   1   0.1500  0.2542  0.6555  11.00000  0.05    0.53
Q15   1  -0.0562  0.1774  0.7007  11.00000  0.05    0.49
Q16   1   0.2145  0.4812  0.8234  11.00000  0.05    0.48
Q17   1   0.3852  0.4762  0.6619  11.00000  0.05    0.46
Q18   1   0.1419  0.3246  0.5430  11.00000  0.05    0.46
Q19   1   0.1418  0.3387  0.6369  11.00000  0.05    0.44
Q20   1   0.5007  0.3179  0.5568  11.00000  0.05    0.42
Q21   1  -0.0326  0.4976  0.6861  11.00000  0.05    0.41
Q22   1   0.3634  0.1803  0.6809  11.00000  0.05    0.39
Q23   1   0.3616  0.3250  0.6796  11.00000  0.05    0.38
Q24   1   0.0848  0.2924  0.7095  11.00000  0.05    0.35
Q25   1   0.2984  0.3065  1.0241  11.00000  0.05    0.34
Q26   1   0.0776  0.3022  0.6598  11.00000  0.05    0.34
Q27   1   0.0323  0.1179  0.6765  11.00000  0.05    0.33
Q28   1   0.0675  0.3144  0.7411  11.00000  0.05    0.33
Q29   1   0.4593  0.4205  0.6146  11.00000  0.05    0.32
Q30   1   0.7680  0.3471  0.4782  11.00000  0.05    0.32
Q31   1  -0.0654  0.3801  0.3846  11.00000  0.05    0.31
Q32   1   0.3237  0.2208  0.5846  11.00000  0.05    0.31
Q33   1  -0.0951  0.5402  0.6646  11.00000  0.05    0.31
Q34   1   0.2715  0.5397  0.8218  11.00000  0.05    0.30
Q35   1   0.2768  0.2600  0.7428  11.00000  0.05    0.30
Q36   1  -0.0962  0.4606  0.6414  11.00000  0.05    0.30
Q37   1   0.2180  0.3777  0.6348  11.00000  0.05    0.30
Q38   1   0.1018  0.1565  0.8000  11.00000  0.05    0.30
Q39   1   0.4231  0.1255  0.6787  11.00000  0.05    0.29
Q40   1   0.4356  0.2789  0.6978  11.00000  0.05    0.29
Q41   1   0.1016  0.3627  0.7142  11.00000  0.05    0.29
Q42   1   0.1723  0.2432  0.7944  11.00000  0.05    0.29
Q43   1  -0.0262  0.3540  0.8599  11.00000  0.05    0.29
Q44   1  -0.2762  0.5229  0.7972  11.00000  0.05    0.29
Q45   1   0.1829  0.1959  0.8783  11.00000  0.05    0.29
Q46   1   0.5950  0.2431  0.5644  11.00000  0.05    0.28
Q47   1   0.2312  0.1828  0.6828  11.00000  0.05    0.28
Q48   1   0.2129  0.3022  0.6552  11.00000  0.05    0.28
Q49   1   0.1118  0.2211  0.7975  11.00000  0.05    0.28
Q50   1   0.0216  0.1371  0.7384  11.00000  0.05    0.28
;
_shelx_res_checksum              46063
####################################################################### 
# 
# This file contains crystal structure data downloaded from the 
# Cambridge Structural Database (CSD) hosted by the Cambridge 
# Crystallographic Data Centre (CCDC).
# 
# Full information about CCDC data access policies and citation 
# guidelines are available at http://www.ccdc.cam.ac.uk/access/V1 
# 
# Audit and citation data items may have been added by the CCDC. 
# Please retain this information to preserve the provenance of 
# this file and to allow appropriate attribution of the data. 
# 
#######################################################################

data_green
_database_code_depnum_ccdc_archive 'CCDC 1867436'
loop_
_audit_author_name
_audit_author_address
'mengen sun'
;zhengzhou university
China
;
_audit_update_record             
;
2018-09-13 deposited with the CCDC.	2019-02-25 downloaded from the CCDC.
;

_audit_creation_method           SHELXL-2016/4
_shelx_SHELXL_version_number     2016/4
_chemical_name_systematic        ?
_chemical_name_common            ?
_chemical_melting_point          ?
_chemical_formula_moiety         ?
_chemical_formula_sum            'C8 H20 Cl4 Mn N2 O2'
_chemical_formula_weight         373.00

loop_
_atom_type_symbol
_atom_type_description
_atom_type_scat_dispersion_real
_atom_type_scat_dispersion_imag
_atom_type_scat_source
C C 0.0033 0.0016 'International Tables Vol C Tables 4.2.6.8 and 6.1.1.4'
H H 0.0000 0.0000 'International Tables Vol C Tables 4.2.6.8 and 6.1.1.4'
Cl Cl 0.1484 0.1585 'International Tables Vol C Tables 4.2.6.8 and 6.1.1.4'
Mn Mn 0.3368 0.7283 'International Tables Vol C Tables 4.2.6.8 and 6.1.1.4'
N N 0.0061 0.0033 'International Tables Vol C Tables 4.2.6.8 and 6.1.1.4'
O O 0.0106 0.0060 'International Tables Vol C Tables 4.2.6.8 and 6.1.1.4'

_space_group_crystal_system      monoclinic
_space_group_IT_number           14
_space_group_name_H-M_alt        'P 21/c'
_space_group_name_Hall           '-P 2ybc'

_shelx_space_group_comment       
;
The symmetry employed for this shelxl refinement is uniquely defined
by the following loop, which should always be used as a source of
symmetry information in preference to the above space-group names.
They are only intended as comments.
;

loop_
_space_group_symop_operation_xyz
'x, y, z'
'-x, y+1/2, -z+1/2'
'-x, -y, -z'
'x, -y-1/2, z-1/2'

_cell_length_a                   6.5440(2)
_cell_length_b                   16.1548(4)
_cell_length_c                   14.6769(4)
_cell_angle_alpha                90
_cell_angle_beta                 95.619(3)
_cell_angle_gamma                90
_cell_volume                     1544.14(7)
_cell_formula_units_Z            4
_cell_measurement_temperature    149.99(10)
_cell_measurement_reflns_used    7838
_cell_measurement_theta_min      2.5180
_cell_measurement_theta_max      29.0000

_exptl_crystal_description       block
_exptl_crystal_colour            colourless
_exptl_crystal_density_meas      1.604
_exptl_crystal_density_method    'not measured'
_exptl_crystal_density_diffrn    1.604
_exptl_crystal_F_000             764
_exptl_transmission_factor_min   ?
_exptl_transmission_factor_max   ?
_exptl_crystal_size_max          0.150
_exptl_crystal_size_mid          0.060
_exptl_crystal_size_min          0.060
_exptl_absorpt_coefficient_mu    1.539
_shelx_estimated_absorpt_T_min   0.802
_shelx_estimated_absorpt_T_max   0.913
_exptl_absorpt_correction_type   multi-scan
_exptl_absorpt_correction_T_min  0.79328
_exptl_absorpt_correction_T_max  1.00000
_exptl_absorpt_process_details   
;
CrysAlisPro 1.171.39.28b (Rigaku Oxford Diffraction, 2015)
Empirical absorption correction using spherical harmonics,
 implemented in SCALE3 ABSPACK scaling algorithm.
;
_exptl_absorpt_special_details   ?
_diffrn_ambient_temperature      149.99(10)
_diffrn_radiation_wavelength     0.71073
_diffrn_radiation_type           MoK\a
_diffrn_source                   'fine-focus sealed X-ray tube'
_diffrn_measurement_device_type  'four-circle diffractometer'
_diffrn_measurement_method       '\w scans'
_diffrn_detector_area_resol_mean ?
_diffrn_reflns_number            12384
_diffrn_reflns_av_unetI/netI     0.0250
_diffrn_reflns_av_R_equivalents  0.0261
_diffrn_reflns_limit_h_min       -8
_diffrn_reflns_limit_h_max       8
_diffrn_reflns_limit_k_min       -21
_diffrn_reflns_limit_k_max       19
_diffrn_reflns_limit_l_min       -16
_diffrn_reflns_limit_l_max       19
_diffrn_reflns_theta_min         1.880
_diffrn_reflns_theta_max         28.947
_diffrn_reflns_theta_full        25.242
_diffrn_measured_fraction_theta_max 0.880
_diffrn_measured_fraction_theta_full 0.999
_diffrn_reflns_Laue_measured_fraction_max 0.880
_diffrn_reflns_Laue_measured_fraction_full 0.999
_diffrn_reflns_point_group_measured_fraction_max 0.880
_diffrn_reflns_point_group_measured_fraction_full 0.999
_reflns_number_total             3588
_reflns_number_gt                3260
_reflns_threshold_expression     'I > 2\s(I)'
_reflns_Friedel_coverage         0.000
_reflns_Friedel_fraction_max     .
_reflns_Friedel_fraction_full    .

_reflns_special_details          
;
 Reflections were merged by SHELXL according to the crystal
 class for the calculation of statistics and refinement.
 
 _reflns_Friedel_fraction is defined as the number of unique
 Friedel pairs measured divided by the number that would be
 possible theoretically, ignoring centric projections and
 systematic absences.
;

_computing_data_collection       'CrysAlisPro 1.171.39.28b (Rigaku OD, 2015)'
_computing_cell_refinement       'CrysAlisPro 1.171.39.28b (Rigaku OD, 2015)'
_computing_data_reduction        'CrysAlisPro 1.171.39.28b (Rigaku OD, 2015)'
_computing_structure_solution    'SHELXT 2014/5 (Sheldrick, 2014)'
_computing_structure_refinement  'SHELXL-2016/4 (Sheldrick, 2016)'
_computing_molecular_graphics    ?
_computing_publication_material  ?
_refine_special_details          ?
_refine_ls_structure_factor_coef Fsqd
_refine_ls_matrix_type           full
_refine_ls_weighting_scheme      calc
_refine_ls_weighting_details     
'w=1/[\s^2^(Fo^2^)+(0.0248P)^2^+0.4860P] where P=(Fo^2^+2Fc^2^)/3'
_atom_sites_solution_primary     ?
_atom_sites_solution_secondary   ?
_atom_sites_solution_hydrogens   geom
_refine_ls_hydrogen_treatment    constr
_refine_ls_extinction_method     none
_refine_ls_extinction_coef       .
_refine_ls_number_reflns         3588
_refine_ls_number_parameters     154
_refine_ls_number_restraints     0
_refine_ls_R_factor_all          0.0254
_refine_ls_R_factor_gt           0.0225
_refine_ls_wR_factor_ref         0.0584
_refine_ls_wR_factor_gt          0.0572
_refine_ls_goodness_of_fit_ref   1.068
_refine_ls_restrained_S_all      1.068
_refine_ls_shift/su_max          0.001
_refine_ls_shift/su_mean         0.000

loop_
_atom_site_label
_atom_site_type_symbol
_atom_site_fract_x
_atom_site_fract_y
_atom_site_fract_z
_atom_site_U_iso_or_equiv
_atom_site_adp_type
_atom_site_occupancy
_atom_site_site_symmetry_order
_atom_site_calc_flag
_atom_site_refinement_flags_posn
_atom_site_refinement_flags_adp
_atom_site_refinement_flags_occupancy
_atom_site_disorder_assembly
_atom_site_disorder_group
MN1 Mn -0.43975(3) 0.66255(2) 0.27586(2) 0.01808(7) Uani 1 1 d . . . . .
CL3 Cl -0.52051(5) 0.54680(2) 0.36489(2) 0.02080(8) Uani 1 1 d . . . . .
CL2 Cl -0.07071(5) 0.67133(2) 0.28528(2) 0.02194(8) Uani 1 1 d . . . . .
CL4 Cl -0.54511(5) 0.78198(2) 0.34913(3) 0.02833(9) Uani 1 1 d . . . . .
CL1 Cl -0.55355(6) 0.64136(2) 0.12003(2) 0.02865(9) Uani 1 1 d . . . . .
O1 O -0.03340(13) 0.41852(6) 0.06577(6) 0.0194(2) Uani 1 1 d . . . . .
O2 O 0.04505(14) 0.39464(6) 0.41331(7) 0.0243(2) Uani 1 1 d . . . . .
N1 N 0.05998(16) 0.47631(7) 0.24876(8) 0.0197(2) Uani 1 1 d . . . . .
H1A H 0.076450 0.464740 0.308316 0.024 Uiso 1 1 calc R U . . .
H1B H 0.082363 0.530190 0.241881 0.024 Uiso 1 1 calc R U . . .
N2 N -0.10126(18) 0.25790(7) 0.50974(8) 0.0229(3) Uani 1 1 d . . . . .
H2C H -0.172195 0.210837 0.508281 0.028 Uiso 1 1 calc R U . . .
H2D H -0.053600 0.267857 0.567585 0.028 Uiso 1 1 calc R U . . .
C1 C 0.1716(2) 0.44248(9) 0.09891(9) 0.0202(3) Uani 1 1 d . . . . .
H1C H 0.191238 0.500683 0.086078 0.024 Uiso 1 1 calc R U . . .
H1D H 0.269113 0.410948 0.067259 0.024 Uiso 1 1 calc R U . . .
C4 C -0.1772(2) 0.46821(9) 0.10886(10) 0.0220(3) Uani 1 1 d . . . . .
H4A H -0.315662 0.453720 0.084456 0.026 Uiso 1 1 calc R U . . .
H4B H -0.155062 0.526100 0.095292 0.026 Uiso 1 1 calc R U . . .
C2 C 0.2108(2) 0.42767(9) 0.20015(9) 0.0213(3) Uani 1 1 d . . . . .
H2A H 0.196791 0.369177 0.213103 0.026 Uiso 1 1 calc R U . . .
H2B H 0.349525 0.444511 0.221499 0.026 Uiso 1 1 calc R U . . .
C7 C -0.2390(2) 0.32700(8) 0.47497(11) 0.0236(3) Uani 1 1 d . . . . .
H7A H -0.347491 0.334459 0.514790 0.028 Uiso 1 1 calc R U . . .
H7B H -0.301794 0.313979 0.414033 0.028 Uiso 1 1 calc R U . . .
C8 C -0.1151(2) 0.40502(9) 0.47240(10) 0.0235(3) Uani 1 1 d . . . . .
H8A H -0.203735 0.450378 0.450403 0.028 Uiso 1 1 calc R U . . .
H8B H -0.055444 0.418580 0.533691 0.028 Uiso 1 1 calc R U . . .
C3 C -0.1544(2) 0.45558(9) 0.21101(10) 0.0225(3) Uani 1 1 d . . . . .
H3A H -0.250850 0.490738 0.239032 0.027 Uiso 1 1 calc R U . . .
H3B H -0.184584 0.398461 0.225039 0.027 Uiso 1 1 calc R U . . .
C6 C 0.0748(2) 0.24917(9) 0.45261(11) 0.0264(3) Uani 1 1 d . . . . .
H6A H 0.024665 0.231034 0.391480 0.032 Uiso 1 1 calc R U . . .
H6B H 0.170021 0.207803 0.479372 0.032 Uiso 1 1 calc R U . . .
C5 C 0.1834(2) 0.33092(9) 0.44748(11) 0.0266(3) Uani 1 1 d . . . . .
H5A H 0.244940 0.346083 0.507982 0.032 Uiso 1 1 calc R U . . .
H5B H 0.292588 0.325598 0.407697 0.032 Uiso 1 1 calc R U . . .

loop_
_atom_site_aniso_label
_atom_site_aniso_U_11
_atom_site_aniso_U_22
_atom_site_aniso_U_33
_atom_site_aniso_U_23
_atom_site_aniso_U_13
_atom_site_aniso_U_12
MN1 0.01822(11) 0.01634(11) 0.01937(12) 0.00021(7) 0.00026(8) 0.00035(7)
CL3 0.02339(16) 0.01774(16) 0.02154(17) 0.00042(12) 0.00358(13) -0.00026(12)
CL2 0.01792(16) 0.02701(18) 0.02076(17) 0.00014(13) 0.00121(12) -0.00020(12)
CL4 0.02832(18) 0.01591(16) 0.0431(2) -0.00258(14) 0.01533(16) -0.00143(13)
CL1 0.03334(19) 0.02681(18) 0.02355(18) -0.00006(14) -0.00848(14) 0.00226(15)
O1 0.0194(4) 0.0203(5) 0.0180(5) -0.0043(4) 0.0002(4) -0.0005(4)
O2 0.0229(5) 0.0251(5) 0.0252(5) 0.0090(4) 0.0049(4) 0.0000(4)
N1 0.0254(6) 0.0192(6) 0.0145(5) -0.0012(4) 0.0017(4) 0.0018(5)
N2 0.0307(6) 0.0153(5) 0.0242(6) -0.0004(5) 0.0099(5) -0.0027(5)
C1 0.0184(6) 0.0228(7) 0.0196(7) -0.0029(5) 0.0033(5) -0.0028(5)
C4 0.0198(6) 0.0230(7) 0.0230(7) -0.0011(6) 0.0003(5) 0.0031(5)
C2 0.0198(6) 0.0235(7) 0.0203(7) -0.0047(5) 0.0000(5) 0.0049(5)
C7 0.0179(6) 0.0250(7) 0.0287(8) -0.0006(6) 0.0060(6) 0.0005(5)
C8 0.0265(7) 0.0182(7) 0.0262(8) 0.0029(6) 0.0054(6) 0.0023(6)
C3 0.0205(6) 0.0248(7) 0.0233(7) -0.0027(6) 0.0066(5) -0.0003(6)
C6 0.0296(7) 0.0258(7) 0.0254(8) 0.0032(6) 0.0104(6) 0.0089(6)
C5 0.0172(6) 0.0371(9) 0.0257(8) 0.0075(6) 0.0030(6) 0.0020(6)

_geom_special_details            
;
 All esds (except the esd in the dihedral angle between two l.s. planes)
 are estimated using the full covariance matrix.  The cell esds are taken
 into account individually in the estimation of esds in distances, angles
 and torsion angles; correlations between esds in cell parameters are only
 used when they are defined by crystal symmetry.  An approximate (isotropic)
 treatment of cell esds is used for estimating esds involving l.s. planes.
;

loop_
_geom_bond_atom_site_label_1
_geom_bond_atom_site_label_2
_geom_bond_distance
_geom_bond_site_symmetry_2
_geom_bond_publ_flag
MN1 CL4 2.3450(4) . ?
MN1 CL1 2.3600(4) . ?
MN1 CL3 2.3703(4) . ?
MN1 CL2 2.4096(4) . ?
O1 C4 1.4303(16) . ?
O1 C1 1.4344(15) . ?
O2 C5 1.4288(17) . ?
O2 C8 1.4340(17) . ?
N1 C3 1.4949(18) . ?
N1 C2 1.4961(16) . ?
N1 H1A 0.8900 . ?
N1 H1B 0.8900 . ?
N2 C7 1.4932(18) . ?
N2 C6 1.4966(18) . ?
N2 H2C 0.8900 . ?
N2 H2D 0.8900 . ?
C1 C2 1.5021(19) . ?
C1 H1C 0.9700 . ?
C1 H1D 0.9700 . ?
C4 C3 1.5061(19) . ?
C4 H4A 0.9700 . ?
C4 H4B 0.9700 . ?
C2 H2A 0.9700 . ?
C2 H2B 0.9700 . ?
C7 C8 1.5012(19) . ?
C7 H7A 0.9700 . ?
C7 H7B 0.9700 . ?
C8 H8A 0.9700 . ?
C8 H8B 0.9700 . ?
C3 H3A 0.9700 . ?
C3 H3B 0.9700 . ?
C6 C5 1.505(2) . ?
C6 H6A 0.9700 . ?
C6 H6B 0.9700 . ?
C5 H5A 0.9700 . ?
C5 H5B 0.9700 . ?

loop_
_geom_angle_atom_site_label_1
_geom_angle_atom_site_label_2
_geom_angle_atom_site_label_3
_geom_angle
_geom_angle_site_symmetry_1
_geom_angle_site_symmetry_3
_geom_angle_publ_flag
CL4 MN1 CL1 118.994(16) . . ?
CL4 MN1 CL3 107.750(15) . . ?
CL1 MN1 CL3 110.705(15) . . ?
CL4 MN1 CL2 105.264(14) . . ?
CL1 MN1 CL2 106.469(15) . . ?
CL3 MN1 CL2 106.926(14) . . ?
C4 O1 C1 109.41(10) . . ?
C5 O2 C8 110.33(11) . . ?
C3 N1 C2 110.15(10) . . ?
C3 N1 H1A 109.6 . . ?
C2 N1 H1A 109.6 . . ?
C3 N1 H1B 109.6 . . ?
C2 N1 H1B 109.6 . . ?
H1A N1 H1B 108.1 . . ?
C7 N2 C6 110.57(11) . . ?
C7 N2 H2C 109.5 . . ?
C6 N2 H2C 109.5 . . ?
C7 N2 H2D 109.5 . . ?
C6 N2 H2D 109.5 . . ?
H2C N2 H2D 108.1 . . ?
O1 C1 C2 110.85(11) . . ?
O1 C1 H1C 109.5 . . ?
C2 C1 H1C 109.5 . . ?
O1 C1 H1D 109.5 . . ?
C2 C1 H1D 109.5 . . ?
H1C C1 H1D 108.1 . . ?
O1 C4 C3 111.03(11) . . ?
O1 C4 H4A 109.4 . . ?
C3 C4 H4A 109.4 . . ?
O1 C4 H4B 109.4 . . ?
C3 C4 H4B 109.4 . . ?
H4A C4 H4B 108.0 . . ?
N1 C2 C1 109.35(11) . . ?
N1 C2 H2A 109.8 . . ?
C1 C2 H2A 109.8 . . ?
N1 C2 H2B 109.8 . . ?
C1 C2 H2B 109.8 . . ?
H2A C2 H2B 108.3 . . ?
N2 C7 C8 109.06(11) . . ?
N2 C7 H7A 109.9 . . ?
C8 C7 H7A 109.9 . . ?
N2 C7 H7B 109.9 . . ?
C8 C7 H7B 109.9 . . ?
H7A C7 H7B 108.3 . . ?
O2 C8 C7 110.23(12) . . ?
O2 C8 H8A 109.6 . . ?
C7 C8 H8A 109.6 . . ?
O2 C8 H8B 109.6 . . ?
C7 C8 H8B 109.6 . . ?
H8A C8 H8B 108.1 . . ?
N1 C3 C4 109.66(11) . . ?
N1 C3 H3A 109.7 . . ?
C4 C3 H3A 109.7 . . ?
N1 C3 H3B 109.7 . . ?
C4 C3 H3B 109.7 . . ?
H3A C3 H3B 108.2 . . ?
N2 C6 C5 109.77(12) . . ?
N2 C6 H6A 109.7 . . ?
C5 C6 H6A 109.7 . . ?
N2 C6 H6B 109.7 . . ?
C5 C6 H6B 109.7 . . ?
H6A C6 H6B 108.2 . . ?
O2 C5 C6 111.35(11) . . ?
O2 C5 H5A 109.4 . . ?
C6 C5 H5A 109.4 . . ?
O2 C5 H5B 109.4 . . ?
C6 C5 H5B 109.4 . . ?
H5A C5 H5B 108.0 . . ?

_refine_diff_density_max         0.426
_refine_diff_density_min         -0.337
_refine_diff_density_rms         0.055

_shelx_res_file                  
;
TITL 20171209c2_a.res in P2(1)/c
 green.res created by SHELXL-2016/4 at 11:13:53 on 13-Sep-2018
REM Old TITL 20171209C2 in P2(1)/c
REM SHELXT solution in P2(1)/c
REM R1 0.085, Rweak 0.004, Alpha 0.022, Orientation as input
REM Formula found by SHELXT: C9 N O2 Cl4 Mn
CELL 0.71073 6.544 16.1548 14.6769 90 95.619 90
ZERR 4 0.0002 0.0004 0.0004 0 0.003 0
LATT 1
SYMM -X,0.5+Y,0.5-Z
SFAC C H Cl Mn N O
UNIT 32 80 16 4 8 8

L.S. 4 0 0
PLAN  20
SIZE 0.15 0.06 0.06
BOND $H
list 4
fmap 2 53
acta
OMIT 0 130
REM <olex2.extras>
REM <HklSrc "%.\\green.hkl">
REM </olex2.extras>

WGHT    0.024800    0.486000
FVAR       0.47402
MN1   4   -0.439754    0.662551    0.275864    11.00000    0.01822    0.01634 =
         0.01937    0.00021    0.00026    0.00035
CL3   3   -0.520513    0.546797    0.364886    11.00000    0.02339    0.01774 =
         0.02154    0.00042    0.00358   -0.00026
CL2   3   -0.070706    0.671332    0.285280    11.00000    0.01792    0.02701 =
         0.02076    0.00014    0.00121   -0.00020
CL4   3   -0.545107    0.781978    0.349131    11.00000    0.02832    0.01591 =
         0.04310   -0.00258    0.01533   -0.00143
CL1   3   -0.553551    0.641362    0.120027    11.00000    0.03334    0.02681 =
         0.02355   -0.00006   -0.00848    0.00226
O1    6   -0.033397    0.418516    0.065775    11.00000    0.01943    0.02031 =
         0.01802   -0.00431    0.00016   -0.00049
O2    6    0.045045    0.394644    0.413313    11.00000    0.02292    0.02513 =
         0.02522    0.00903    0.00489    0.00003
N1    5    0.059977    0.476313    0.248763    11.00000    0.02540    0.01919 =
         0.01453   -0.00118    0.00172    0.00181
AFIX  23
H1A   2    0.076450    0.464740    0.308316    11.00000   -1.20000
H1B   2    0.082363    0.530190    0.241881    11.00000   -1.20000
AFIX   0
N2    5   -0.101256    0.257902    0.509738    11.00000    0.03073    0.01534 =
         0.02421   -0.00038    0.00995   -0.00267
AFIX  23
H2C   2   -0.172195    0.210837    0.508281    11.00000   -1.20000
H2D   2   -0.053600    0.267857    0.567585    11.00000   -1.20000
AFIX   0
C1    1    0.171553    0.442479    0.098908    11.00000    0.01843    0.02279 =
         0.01960   -0.00285    0.00335   -0.00276
AFIX  23
H1C   2    0.191238    0.500683    0.086078    11.00000   -1.20000
H1D   2    0.269113    0.410948    0.067259    11.00000   -1.20000
AFIX   0
C4    1   -0.177162    0.468206    0.108855    11.00000    0.01978    0.02302 =
         0.02297   -0.00109    0.00032    0.00312
AFIX  23
H4A   2   -0.315662    0.453720    0.084456    11.00000   -1.20000
H4B   2   -0.155062    0.526100    0.095292    11.00000   -1.20000
AFIX   0
C2    1    0.210779    0.427671    0.200145    11.00000    0.01975    0.02352 =
         0.02034   -0.00467    0.00003    0.00485
AFIX  23
H2A   2    0.196791    0.369177    0.213103    11.00000   -1.20000
H2B   2    0.349525    0.444511    0.221499    11.00000   -1.20000
AFIX   0
C7    1   -0.239045    0.327004    0.474972    11.00000    0.01793    0.02496 =
         0.02874   -0.00056    0.00604    0.00050
AFIX  23
H7A   2   -0.347491    0.334459    0.514790    11.00000   -1.20000
H7B   2   -0.301794    0.313979    0.414033    11.00000   -1.20000
AFIX   0
C8    1   -0.115101    0.405019    0.472397    11.00000    0.02653    0.01823 =
         0.02617    0.00288    0.00545    0.00228
AFIX  23
H8A   2   -0.203735    0.450378    0.450403    11.00000   -1.20000
H8B   2   -0.055444    0.418580    0.533691    11.00000   -1.20000
AFIX   0
C3    1   -0.154392    0.455583    0.211015    11.00000    0.02048    0.02476 =
         0.02326   -0.00266    0.00662   -0.00026
AFIX  23
H3A   2   -0.250850    0.490738    0.239032    11.00000   -1.20000
H3B   2   -0.184584    0.398461    0.225039    11.00000   -1.20000
AFIX   0
C6    1    0.074826    0.249165    0.452612    11.00000    0.02958    0.02581 =
         0.02541    0.00324    0.01039    0.00886
AFIX  23
H6A   2    0.024665    0.231034    0.391480    11.00000   -1.20000
H6B   2    0.170021    0.207803    0.479372    11.00000   -1.20000
AFIX   0
C5    1    0.183360    0.330923    0.447476    11.00000    0.01717    0.03710 =
         0.02566    0.00754    0.00299    0.00197
AFIX  23
H5A   2    0.244940    0.346083    0.507982    11.00000   -1.20000
H5B   2    0.292588    0.325598    0.407697    11.00000   -1.20000
AFIX   0
HKLF 4


REM  20171209c2_a.res in P2(1)/c
REM R1 =  0.0225 for    3260 Fo > 4sig(Fo)  and  0.0254 for all    3588 data
REM    154 parameters refined using      0 restraints

END

WGHT      0.0248      0.4861

REM Highest difference peak  0.426,  deepest hole -0.337,  1-sigma level  0.055
Q1    1  -0.6547  0.6363  0.1428  11.00000  0.05    0.43
Q2    1  -0.6100  0.7832  0.2968  11.00000  0.05    0.40
Q3    1  -0.1596  0.4622  0.1589  11.00000  0.05    0.30
Q4    1  -0.1721  0.3627  0.4789  11.00000  0.05    0.27
Q5    1  -0.0039  0.2581  0.4847  11.00000  0.05    0.25
Q6    1  -0.1686  0.2983  0.4981  11.00000  0.05    0.25
Q7    1  -0.0286  0.3990  0.4384  11.00000  0.05    0.23
Q8    1   0.1175  0.3749  0.4233  11.00000  0.05    0.23
Q9    1   0.0580  0.4263  0.0886  11.00000  0.05    0.22
Q10   1   0.1940  0.4270  0.1466  11.00000  0.05    0.22
Q11   1  -0.2389  0.6644  0.2803  11.00000  0.05    0.21
Q12   1   0.1410  0.4454  0.2208  11.00000  0.05    0.20
Q13   1  -0.4585  0.6457  0.1805  11.00000  0.05    0.20
Q14   1  -0.0999  0.4370  0.0912  11.00000  0.05    0.20
Q15   1   0.1162  0.2945  0.4649  11.00000  0.05    0.19
Q16   1   0.2189  0.3997  0.0771  11.00000  0.05    0.19
Q17   1  -0.4383  0.5808  0.4004  11.00000  0.05    0.19
Q18   1   0.0451  0.3972  0.3624  11.00000  0.05    0.17
Q19   1  -0.5024  0.5575  0.2797  11.00000  0.05    0.17
Q20   1  -0.4808  0.7435  0.2841  11.00000  0.05    0.17
;
_shelx_res_checksum              14152
